# Supplementary material for: Instability of Healthy Overweight and Obesity Phenotypes over the Long Term in Young Participants in the HARVEST Study: Influence of Sex
Source: J Cardiovasc Dev Dis. 2024 Jan 31;11(2):47. doi: 10.3390/jcdd11020047 (PMC10889525; doi:10.3390/jcdd11020047)
Supplement: Supplementary file 1 [file jcdd-11-00047-s001.zip]

Archive with 1 entries (1 files):
- jcdd-2796142-supplementary.pdf
